# Supplementary material for: In vitro induction of NETosis: Comprehensive live imaging comparison and systematic review
Source: PLoS One. 2017 May 9;12(5):e0176472. doi: 10.1371/journal.pone.0176472 (PMC5423591; doi:10.1371/journal.pone.0176472)
Supplement: S3 File — (IJM) [file pone.0176472.s003.ijm]

// Batch_Netosis
//
// Quantify the number of Hoechst positive cells and the number of netosis 
// in a time lapse experiment
//
// Gert van Cappellen
// 21-8-2015
// 8-9-2015 Small changes and small bug fixes

run("Options...", "iterations=1 count=1 black");
if (isOpen("Log")) { 
     selectWindow("Log"); 
     run("Close"); 
} 
run("Clear Results");
run("Close All");
run("Set Measurements...", "area mean standard centroid stack redirect=None decimal=3");
macroName="Batch_Netosis";
minSizeHoechst=10; // minimal size of Hoechst positive cell
maxSizeHoechst=70; // maximum size of Hoechst positive cells
minSizePI=40; // Minimum size of netosis dna spot 40
maxSizePI=1000; // Maximum size of netosis dna spot 500
tresholdPI=50; // Threshold for PI 50
//tresholdHoechst="Huang"; // automated methos to find Hoechst positive nucli
tresholdHoechst=15; // Threshold for Hoechst 35
print("Macro: "+macroName);
print("---------------------------------------------------------");
getDateAndTime(year, month, dayOfWeek, dayOfMonth, hour, minute, second, msec);
print("Date:",dayOfMonth,"-",month+1,"-",year," Time:",hour,":",minute,"h");
print("Automated treshold method Hoechst:", tresholdHoechst);
print("Treshold PI: ",tresholdPI);
print("Minimal size Hoechst positive nucleus:",minSizeHoechst);
print("Maximal size Hoechst positive nucleus:",maxSizeHoechst);
print("Minimal size notosis dna objest:",minSizePI);
print("Maximal size netosis dna object:",maxSizePI);
dir=getDirectory("Select the input directory");
print("Input directory: "+dir);
fileNames=getFileList(dir);
Array.sort(fileNames);

File.makeDirectory(dir+"results");
File.makeDirectory(dir+"ROIs");
File.makeDirectory(dir+"resultImages");

//setBatchMode("Hide");

for (ii=0; ii<fileNames.length; ii++){
	if((endsWith(fileNames[ii],".tif"))&(startsWith(fileNames[ii],"MAX_"))) {
		open(dir+fileNames[ii]);
		run("Select None");
		name=getTitle();
		Stack.getDimensions(width, height, channels, slices, frames);
		run("Duplicate...", "title=Hoechst duplicate channels=1");
		run("Duplicate...", "title=HoechstMask duplicate channels=1");
		run("Gaussian Blur...", "sigma=2 stack");

//		setAutoThreshold(tresholdHoechst+" dark stack");
		setThreshold(tresholdHoechst, 255);
//		run("Convert to Mask", "method="+tresholdHoechst+" background=Dark black");
		run("Convert to Mask", "method=Default background=Dark black");
		run("Watershed", "stack");
//waitForUser;
		roiManager("Reset");
		run("Analyze Particles...", "size="+minSizeHoechst+"-"+maxSizeHoechst+" exclude include summarize stack add");
		nrHoechstCells=roiManager("Count");
		selectWindow("Hoechst");
		run("Clear Results");
		roiManager("Measure");
		saveAs("Results",dir+"results\\Hoechst_"+name+".csv");	
		roiManager("Save", dir+"ROIs\\Hoechst_"+name+"Rois.zip");	
		// Put Overlay in original images
		color="Yellow";
		selectWindow(name);
		for (i=0; i<nResults; i++){
			roiManager("Select",i);
			Overlay.addSelection(color);
			Stack.getPosition(channel,slice,frame);
			Overlay.setPosition(1, slice, frame);
		}
		run("Select None");

		selectWindow(name);
		run("Duplicate...", "title=PI duplicate channels=3");
		run("Duplicate...", "title=PIMask duplicate channels=3");
		run("Gaussian Blur...", "sigma=2 stack");
		setThreshold(tresholdPI, 255);
		run("Convert to Mask", "method=Default background=Dark black");
		run("Watershed", "stack");
//waitForUser;
		roiManager("Reset");
		run("Analyze Particles...", "size="+minSizePI+"-"+maxSizePI+" include summarize stack add");
		nrPICells=roiManager("Count");
		run("Clear Results");
		selectWindow("PI");
		run("Clear Results");
		roiManager("Measure");
		saveAs("Results",dir+"results\\PI_"+name+".csv");	
		roiManager("Save", dir+"ROIs\\PI_"+name+"Rois.zip");	
		print("File: ",name," number of Hoechst positive cells ",nrHoechstCells," number of netosis ",nrPICells); 
		color="White";
		selectWindow(name);
		for (i=0; i<nResults; i++){
			roiManager("Select",i);
			Overlay.addSelection(color);
			Stack.getPosition(channel,slice,frame);
			Overlay.setPosition(1, slice, frame);
		}
		run("Select None");
		saveAs("Tiff", dir+"resultImages\\"+name);
		if (frames>1){
			IJ.renameResults("Summary of PIMask","Results");
			updateResults();
			sl=newArray(nResults);
			count=newArray(nResults);
			totArea=newArray(nResults);
			avSize=newArray(nResults);
			percArea=newArray(nResults);
			for (i=0; i<nResults; i++){
				sl[i]=getResult("Slice",i);
				count[i]=getResult("Count",i);
				totArea[i]=getResult("Total Area",i);
				avSize[i]=getResult("Average Size",i);
				percArea[i]=getResult("%Area",i); 
			}
			IJ.renameResults("Summary of HoechstMask","Results");
			updateResults();
			for (i=0; i<nResults; i++){
				setResult("SlicePI",i,sl[i]);
				setResult("CountPI",i,count[i]);
				setResult("Total AreaPI",i,totArea[i]);
				setResult("Average SizePI",i,avSize[i]);
				setResult("%AreaPI",i,percArea[i]); 
				if (getResult("Count",i)>0) setResult("RatioNetosis",i,count[i]/getResult("Count",i));
				else setResult("RatioNetosis",i,0);
			}
			saveAs("Results",dir+"results\\Summary"+name+".csv");
			x=newArray(nResults);
			y=newArray(nResults);
			y2=newArray(nResults);
			for (i=0; i<nResults; i++){
				x[i]=getResult("Slice",i);
				y[i]=getResult("Count",i);
				y2[i]=getResult("CountPI",i);
			}
			Array.getStatistics(x, min, xMax, mean, stdDev);
			Array.getStatistics(y, min, yMax, mean, stdDev);
			Plot.create("Netosis "+name, "Frame", "Number of cells HoechstPos-Green Netotic-Red", x, y);
			Plot.setLimits(0, xMax, 0, yMax);
//			setLegend("Hoechst");
			Plot.setColor("red");
			Plot.add("line",x,y2);
//			setLegend("Netotic");
			Plot.setColor("green");
			Plot.setFrameSize(600, 400);
			Plot.show();
			saveAs("tiff",dir+"results\\Graph_"+name+".tiff");
		}
		else {
			IJ.renameResults("Summary","Results");
			updateResults();
			saveAs("Results",dir+"results\\Summary"+name+".csv");
		}
		run("Close All");
	} // END IF
} // END FOR

setBatchMode("exit and display");
getDateAndTime(year, month, dayOfWeek, dayOfMonth, hour, minute, second, msec);
print("End: ",hour+":"+minute+":"+second);
print("---------------------");
print("Macro correctly ended");
selectWindow("Log");
getDateAndTime(year, month, dayOfWeek, dayOfMonth, hour, minute, second, msec);
saveAs("Text",dir+"results\\Log_"+macroName+"_"+dayOfMonth+"-"+(month+1)+"-"+year+".txt");
