# Supplementary material for: In vitro induction of NETosis: Comprehensive live imaging comparison and systematic review
Source: PLoS One. 2017 May 9;12(5):e0176472. doi: 10.1371/journal.pone.0176472 (PMC5423591; doi:10.1371/journal.pone.0176472)
Supplement: S4 File — (XLSX) [file pone.0176472.s004.xlsx]

## Sheet: Sheet1
Experiment	Inducer	PI_1_raw	HOECHST_1_raw	Ratio_1_raw	cRatio_1	PI_2_raw	HOECHST_2_raw	Ratio_2_raw	cRatio_2	PI_3_raw	HOECHST_3_raw	Ratio_3_raw	cRatio_3	PI_4_raw	HOECHST_4_raw	Ratio_4_raw	cRatio_4
1	2	17	660	0.0251108	0.0236802	0	522	0	0	0	694	0	0	0	670	0	0
1	1	53	397	0.117778	0.0471895	140	149	0.484429	0.413841	131	38	0.775148	0.70456	126	22	0.851351	0.780763
1	4	2	445	0.00447427	0.00447427	4	482	0.00823045	0.00823045	7	476	0.0144928	0.0144928	5	484	0.0102249	0.0102249
1	3	22	579	0.0366057	0.014835	20	514	0.0374532	0.0156825	8	560	0.0140845	0	22	579	0.0366057	0.014835
1	5	50	454	0.0992063	0.0120694	36	414	0.08	-0.00713693	32	396	0.0747664	0	24	356	0.0631579	0
1	6	16	368	0.0416667	0.0254395	18	448	0.0386266	0.0223994	19	520	0.0352505	0.0190233	17	538	0.0306306	0.0144035
1	7	63	547	0.103279	0.0668737	45	546	0.0761421	0.0397371	23	603	0.0367412	0.000336208	12	640	0.0184049	0
1	8	78	610	0.113372	0.102924	77	586	0.116139	0.105691	69	592	0.104387	0.0939395	59	613	0.0877976	0.0773499
2	2	2	80	0.0243902	0.00058072	4	81	0.0470588	0.0232493	4	80	0.047619	0.0238095	6	80	0.0697674	0.0459579
2	1	99	798	0.110368	0.0464749	228	283	0.446184	0.382291	15	9	0.625	0.561107	8	0	1	0.936107
2	4	10	874	0.0113122	0	12	902	0.0131291	0	15	990	0.0149254	0	24	1017	0.0230548	0.00614654
2	3	12	677	0.0174165	0.00298653	26	676	0.037037	0.022607	23	689	0.0323034	0.0178734	25	698	0.0345781	0.0201481
2	5	12	616	0.0191083	0.0126774	3	635	0.00470219	0	5	638	0.00777605	0.00134518	15	664	0.0220913	0.0156604
2	6	3	47	0.06	0.0215385	4	45	0.0816327	0.0431711	3	49	0.0576923	0.0192308	3	49	0.0576923	0.0192308
2	7	15	448	0.0323974	0.0215278	14	413	0.0327869	0.0219173	33	357	0.0846154	0.0737458	18	381	0.0451128	0.0342432
2	8	9	332	0.026393	0	11	358	0.0298103	0	18	465	0.0372671	0	21	490	0.0410959	0
3	0	7	373	0.0184211	0.00441545	10	397	0.02457	0.0105644	11	407	0.0263158	0.0123102	13	391	0.0321782	0.0181726
3	1	106	1271	0.0769789	0.0483793	261	509	0.338961	0.310361	336	83	0.801909	0.77331	319	49	0.866848	0.838248
3	4	9	1060	0.00841908	0.00159896	18	1056	0.0167598	0.00993966	17	1131	0.0148084	0.00798824	16	1138	0.0138648	0.0070447
3	3	3	627	0.0047619	0	12	848	0.0139535	0.00289154	7	941	0.00738397	0	6	985	0.00605449	0
3	5	26	594	0.0419355	0.0254798	67	502	0.11775	0.101295	72	441	0.140351	0.123895	63	437	0.126	0.109544
3	6	16	505	0.0307102	0.0113241	2	456	0.00436681	0	2	861	0.0023175	0	2	971	0.0020555	0
3	7	0	121	0	0	0	111	0	0	0	201	0	0	0	224	0	0
3	8	29	303	0.0873494	0.0737511	28	283	0.0900322	0.0764338	25	267	0.0856164	0.0720181	25	242	0.093633	0.0800346
4	0	2	445	0.00447427	0	1	443	0.00225225	0	1	459	0.00217391	0	2	468	0.00425532	0
4	1	37	944	0.0377166	0.0230107	25	700	0.0344828	0.0197769	45	398	0.10158	0.0868743	103	160	0.391635	0.376929
4	4	9	462	0.0191083	0.00342201	9	449	0.0196507	0.00396438	4	489	0.00811359	0	8	492	0.016	0.000313725
4	3	12	559	0.0210158	0.00921635	1	446	0.00223714	0	1	381	0.0026178	0	1	54	0.0181818	0.00638241
4	5	23	395	0.0550239	0.0468828	4	237	0.0165975	0.0084564	2	198	0.01	0.00185889	2	195	0.0101523	0.00201117
4	6	0	529	0	0	2	446	0.00446429	0.00446429	4	459	0.00863931	0.00863931	1	460	0.0021692	0.0021692
4	7	2	480	0.00414938	0.00414938	3	357	0.00833333	0.00833333	4	358	0.0110497	0.0110497	1	344	0.00289855	0.00289855
4	8	1	464	0.00215054	0.000635386	3	428	0.00696056	0.00544541	1	474	0.00210526	0.000590112	0	501	0	0
5	1	38	243	0.135231	0.0779397	125	150	0.454545	0.397254	153	67	0.695455	0.638163	188	40	0.824561	0.76727
5	0	11	141	0.0723684	0.0436328	8	115	0.0650407	0.036305	10	113	0.0813008	0.0525652	16	141	0.101911	0.0731752
5	2	1	88	0.011236	0	1	105	0.00943396	0	1	97	0.0102041	0	2	117	0.0168067	0
5	4	5	176	0.0276243	0.00450292	8	144	0.0526316	0.0295102	14	135	0.0939597	0.0708383	8	143	0.0529801	0.0298587
5	3	5	178	0.0273224	0	1	150	0.00662252	0	1	170	0.00584795	0	1	183	0.00543478	0
5	5	4	272	0.0144928	0.000104264	3	302	0.00983607	0	4	272	0.0144928	0.000104264	4	231	0.0170213	0.00263279
5	6	6	184	0.0315789	0	1	131	0.00757576	0	10	128	0.0724638	0.0117161	5	146	0.0331126	0
5	7	3	172	0.0171429	0	6	195	0.0298507	0	10	206	0.0462963	0.00104743	16	193	0.076555	0.0313062
5	8	9	125	0.0671642	0.0331216	2	125	0.015748	0	4	144	0.027027	0	6	158	0.0365854	0.00254281
6	1	8	211	0.0365297	0.0191886	36	92	0.28125	0.263909	63	57	0.525	0.507659	74	38	0.660714	0.643373
6	0	3	97	0.03	0.0213043	5	95	0.05	0.0413043	4	101	0.0380952	0.0293996	6	96	0.0588235	0.0501279
6	2	1	115	0.00862069	0	0	131	0	0	0	125	0	0	0	133	0	0
6	4	2	161	0.0122699	0	1	109	0.00909091	0	2	117	0.0168067	0	2	122	0.016129	0
6	3	1	44	0.0222222	0.0222222	0	47	0	0	0	28	0	0	1	28	0.0344828	0.0344828
6	5	2	117	0.0168067	0.00054656	1	75	0.0131579	0	1	72	0.0136986	0	1	75	0.0131579	0
6	6	3	83	0.0348837	0	3	103	0.0283019	0	2	100	0.0196078	0	0	98	0	0
6	7	1	116	0.00854701	0	3	147	0.02	0.00870056	3	110	0.0265487	0.0152492	3	100	0.0291262	0.0178268
6	8	3	65	0.0441176	0.0345938	1	57	0.0172414	0.00771757	1	50	0.0196078	0.010084	1	43	0.0227273	0.0132035
7	1	12	361	0.0321716	0.0121716	49	201	0.196	0.176	183	51	0.782051	0.762051	163	52	0.75814	0.73814
7	0	8	110	0.0677966	0.0372623	6	136	0.0422535	0.0117192	9	149	0.056962	0.0264277	9	174	0.0491803	0.018646
7	2	24	316	0.0705882	0.0447262	1	242	0.00411523	0	0	226	0	0	1	248	0.00401606	0
7	4	18	162	0.1	0	18	197	0.0837209	0	22	169	0.115183	0	28	187	0.130233	0.00786969
7	3	16	148	0.097561	0.0510493	1	231	0.00431034	0	5	185	0.0263158	0	13	177	0.0684211	0.0219094
7	5	16	223	0.0669456	0.0171944	48	261	0.15534	0.105589	51	278	0.155015	0.105264	54	216	0.2	0.150249
7	6	15	280	0.0508475	0.0422268	1	197	0.00505051	0	4	193	0.0203046	0.0116839	1	187	0.00531915	0
7	7	1	36	0.027027	0	1	53	0.0185185	0	2	32	0.0588235	0.00754148	8	40	0.166667	0.115385
7	8	25	154	0.139665	0.0563315	35	128	0.214724	0.131391	43	113	0.275641	0.192308	47	112	0.295597	0.212264
7	9	18	192	0.0857143	0.0177531	23	213	0.0974576	0.0294965	24	263	0.0836237	0.0156625	26	280	0.0849673	0.0170062
7	9	8	354	0.0220994	0	11	369	0.0289474	0	11	401	0.026699	0	12	425	0.02746	0
7	9	18	435	0.0397351	0	18	256	0.0656934	0.025425	18	189	0.0869565	0.0466881	24	112	0.176471	0.136202
